# Supplementary material for: Phenolic Release during In Vitro Digestion of Cold and Hot Extruded Noodles Supplemented with Starch and Phenolic Extracts
Source: Nutrients. 2022 Sep 18;14(18):3864. doi: 10.3390/nu14183864 (PMC9504551; doi:10.3390/nu14183864)
Supplement: Supplementary file 1 [file nutrients-14-03864-s001.zip]

Archive with 1 entries (1 files):
- nutrients-1878911 - Supplementary Materials version 2.pdf
